# Supplementary material for: Subspecies Identification and Characterization of Drug Resistance and Virulence Factors in Clinical Strains of Mycobacterium abscessus Complex Isolated from South India
Source: Infect Dis Rep. 2026 Jul 13;18(4):73. doi: 10.3390/idr18040073 (PMC13398286; doi:10.3390/idr18040073)
Supplement: Supplementary file 1 [file idr-18-00073-s001.zip]

Archive with 1 entries (1 files):
- idr-4312526-supplementary.pdf
